# Supplementary material for: Nitric Oxide Enhances Drought Tolerance in Gossypium hirsutum L. via S-Nitrosylation of the Plasma Membrane H+-ATPase Isoform GhHA2 and Antioxidant Defense Activation
Source: Plants (Basel). 2026 May 11;15(10):1463. doi: 10.3390/plants15101463 (PMC13210433; doi:10.3390/plants15101463)
Supplement: Supplementary file 1 [file plants-15-01463-s001.zip]

Archive with 1 entries (1 files):
- plants-4255749-supplementary.pdf
